# Supplementary material for: Electronic Health Literacy and Self-Efficacy Among Primary and Middle School Students in China: A Moderated Mediated Analysis
Source: Children (Basel). 2024 Nov 30;11(12):1470. doi: 10.3390/children11121470 (PMC11674169; doi:10.3390/children11121470)
Supplement: Supplementary file 1 [file children-11-01470-s001.zip]

Archive with 1 entries (1 files):
- children-3297777-supplementary.pdf
